# Supplementary material for: Schizophrenia risk gene ZNF536 modulates retinoic acid response and neuronal gene networks in SH-SY5Y cells
Source: Front Mol Neurosci. 2025 Oct 14;18:1671354. doi: 10.3389/fnmol.2025.1671354 (PMC12558893; doi:10.3389/fnmol.2025.1671354)
Supplement: Supplementary file 1 [file Data_Sheet_1.zip]

Archive with 21 entries (20 files):
- Table 3 DEGs_KI-KI_ATRA_vs_StdCult.xlsx
- Table 4 DEGs_KI-del_ATRA_vs_StdCult.xlsx
- Table 5 DEGs_KI-KI_vs_NTC_in_ATRA.xlsx
- Table 6 DEGs_KI-del_vs_NTC_in_ATRA.xlsx
- Table 7 DEGs_NTC_ATRA_vs_StdCult.xlsx
- Table 8 DisGenet_KI-del_genes.xlsx
- Table 9 RARE_containing_gene_(NTC, KI-KI, KI-del).xlsx
- Table 10 Oligonucleoties.xlsx
- seq_vector_insert_ZNF536_del_locus/
- seq_vector_insert_ZNF536_del_locus/SH_K9_pr217_fw_H05.ab1
- seq_vector_insert_ZNF536_del_locus/SH_K9_pr217_fw_H05.seq
- seq_vector_insert_ZNF536_del_locus/SH_K9_pr224_rev_A06.ab1
- seq_vector_insert_ZNF536_del_locus/SH_K9_pr224_rev_A06.seq
- Fig_S1_KI-KI_cnetplot.jpg
- Fig_S2_KI_del_cnetplot.jpg
- Fig_S3_check_pcr_full_knockin_ZNF536.tif
- Fig_S4_knockin_insertion_pcr.tif
- Fig_S5_ZNF536_heterozygous_deletion_qPCR.tif
- self-cleavage-ZNF536_sgRNA_vector.dna
- Table  1 DEGs_KI-KI_vs_NTC_in_StdCult.xlsx
- Table 2 DEGs_KI-del_vs_NTC_in_StdCult.xlsx
