# Supplementary material for: Schizophrenia risk gene ZNF536 modulates retinoic acid response and neuronal gene networks in SH-SY5Y cells
Source: Front Mol Neurosci. 2025 Oct 14;18:1671354. doi: 10.3389/fnmol.2025.1671354 (PMC12558893; doi:10.3389/fnmol.2025.1671354)
Supplement: Supplementary file 1 [file Data_Sheet_1.zip › Table 9 RARE_containing_gene_(NTC, KI-KI, KI-del).xlsx]

## Sheet: Лист1
NTC gene IDs	KI/KI gene IDs	KI/del gene IDs
ACADVL	ACADM	ACADM
APOE	ACADVL	ACADVL
ASS1	ANK1	ANK1
ATP7A	CDKN2A	CST3
CDKN1C	CST3	FANCA
CDKN2A	CSTB	FGFR3
CLCN5	DDB2	FTL
COL3A1	ENG	GALT
COL7A1	EPOR	GCGR
EPOR	FAH	GJA1
FGFR3	FTL	GLDC
GALK1	GALK1	GPI
GALT	GALT	HADHA
GAMT	GAMT	ICAM1
GCDH	GLA	INSR
GLA	GPI	ITGA6
GPI	HADHA	LCAT
HADHA	ITGB4	MTR
HK1	NF2	NAGLU
ICAM1	NME1	PTCH1
CFI	PDE6B	PCBD1
INSR	SNCA	PPOX
ITGA6	TGM1	PTS
KRT18	TH	TH
LCAT	TPI1	TIMP3
SGCB	CDKN1A	TPM1
MITF	CHM	CDKN1A
MTM1	L1CAM	TPP1
MTR	NOTCH3	IL4R
NF2	PEX1	NOTCH3
NME1	TWIST1	TWIST1
PNP	APRT	LDLR
PDE6B	CRYBB2	DCX
PGK1	F10	IGFBP2
PMM2	TP53	SERPINE1
CTSA	GPX1	CXCL12
PROS1	C7	NOS1
ROM1	IGFBP3	VTN
TCOF1	NOS1	TGFB1
TH	TGFB1	ADRA2A
TPI1	RPL9	ALDH1A3
UMPS	ACHE	CACNB1
CHM	ADRA2A	CHRNB2
L1CAM	BLVRB	CHRNB4
NOTCH3	TSPO	CYP2J2
TWIST1	CACNA2D1	DBH
APRT	CACNB1	DRD2
ARSA	DBH	FGF1
COL17A1	GABRB3	FOLR1
CRYBB2	GRM7	GRINA
FBP1	GSTM4	HTR2B
TP53	GUCY1B1	IGF1R
DCX	HMGCR	IGF2R
GPX1	IGF1R	LTA4H
C7	MAOB	MAOB
IGFBP2	NQO1	RPL4
IGFBP3	OPRM1	RPL8
CXCL12	PPIC	RPL12
NOS1	PTGER2	RPL13
LTBP1	RARB	RPL18A
RFX2	RPL3	RPL19
VTN	RPL4	RPL24
RPL9	RPL8	RPL26
ACHE	RPL11	RPL27
ADRA2A	RPL12	RPL27A
AGTR1	RPL13	RPL28
ALDH1A3	RPL23	RPL29
TSPO	RPL18A	RPL37
CACNA2D1	RPL19	RPL37A
CACNB1	RPL21	RPL38
CHRNB1	RPL24	DENND6B
CYP2J2	RPL26	RPLP1
CYP26A1	RPL27	RPLP2
DBH	RPL30	TRIM67
DDC	RPL27A	RPS3A
FOLR1	RPL28	RPS4X
GABRB3	RPL29	C8orf48
GRIN1	RPL31	ERV3-1
GRM7	RPL34	IRGQ
IGF1R	RPL37	IGFBPL1
KCNJ2	RPL37A	CISD2
LTA4H	RPL38	RPS5
MAOB	RPL36AL	USF3
NPY2R	TIMM50	RPS6
OPRM1	ARHGEF37	XKR7
PTGFR	RPLP1	ZKSCAN2
PTGIR	RPLP2	SNX30
PTGIS	RPS3A	RPS10
RARB	RPS4X	CIMAP1B
RPL3	ERV3-1	RPS11
RPL4	IRGQ	RPS12
RPL6	TTLL9	RPS13
RPL8	RPS5	ESCO2
RPL11	RPS6	RPS15
RPL12	ZNF766	RPS19
RPL13	SLC25A30	RPS20
RPL23	XKR7	RPS21
RPL18A	RPS8	LIN52
RPL19	CCDC66	RPS23
RPL21	CENPW	RPS26
RPL22	TCEAL5	PLPP4
RPL17	PTRHD1	RPS28
RPL24	CARMIL2	RPS29
RPL26	RPS10	MICOS10
RPL27	CIMAP1B	FOXK1
RPL30	RPS11	MATCAP1
RPL27A	RPS12	UNC13A
RPL28	RPS13	GRIP2
RPL29	VMA21	WTIP
RPL31	RPS15	TENM3
RPL34	CAVIN4	WIPF3
RPL37	RPS15A	ABCA3
RPL37A	RPS19	ASIC1
RPL38	RPS20	EHBP1L1
RPL36AL	GOLGA8B	ULK3
ZNF429	RPS21	HMX3
GDF6	LIN52	UQCC5
TIMM50	RPS23	RBM20
ALKBH2	RPS24	AGER
ZNF425	RPS26	TMEM229A
ARHGEF37	ZNF181	C2CD4C
DENND6B	RPS27	PALM3
C4B	RPS28	UBE2QL1
ZNF787	RPS29	KIAA1671
KCTD11	MICOS10	ANGPT1
RPLP1	RRM2	ANGPT2
TMEM200B	FOXK1	ANK2
RPLP2	NBPF8	SMIM1
ZYG11A	SWI5	BMPR2
NRARP	MATCAP1	BUB1B
LINGO4	FBXO41	TET3
PLCXD3	TENM4	CRMP1
KRTAP5-1	ZNF862	DAD1
RPS3A	ULK3	DGKQ
DIPK1A	EIF5AL1	NBDY
RPS4X	HMX3	ZNF738
C8orf48	ADAM8	DLG4
ERV3-1	PRRT4	DYNC1H1
IRGQ	ADD3	DPYSL2
TTLL9	UQCC5	EPAS1
RPS5	OST4	FBL
USF3	AGER	FOXC1
RPS6	TMEM229A	GABBR1
SLC25A30	C2CD4C	B4GALNT1
GOLGA7B	CCDC154	TNFRSF9
AFMID	PHB2	MPPED2
RPS8	ZNF814	SLC25A6
CENPW	C11orf96	ARHGAP4
SPRN	UBE2QL1	ARL2
TYMSOS	ARHGEF33	ARVCF
DDX60L	ANGPT1	ATP6V1A
LRRC73	SLC25A5	BLK
ZNF793	ANXA11	CDK1
RPS10	BIRC2	CDC25C
CIMAP1B	IFITM10	CNTN1
RPS11	BTF3	CRYM
CKMT1A	C1QBP	CTSB
RPS12	CAMK2G	CTSD
RPS13	CDC20	DCN
VMA21	NBPF12	DPP6
RNF215	LDB2	TYMP
RPS15	CNGB1	DDR1
RPS15A	DAD1	EEF1A2
RPS19	DGKQ	EEF2
RPS20	NBDY	EFNA5
RPS21	SMIM26	EGR1
H2BC18	AKR1C1	FHIT
LIN52	RNF227	GAPDH
RPS23	DECR1	GATA3
RPS24	DLG2	GATA4
RPS26	DLG4	GLRX
KIAA1755	DYNC1I2	GNB3
ZNF181	DPAGT1	GNS
RPS27	DPYSL2	GRN
PLPP4	DUSP9	HPCAL1
RPS28	MEGF6	ID2
SMAGP	EMP2	IL3RA
NABP1	ENO1	INHBA
RPS29	EPAS1	ISL1
RRM2	FBL	ITGA7
ITPRIPL2	FOXC1	ITPKA
C18orf32	GABBR1	KCNG1
RGL3	B4GALNT1	KCNMA1
FOXK1	BLOC1S1	LAG3
MATCAP1	HGFAC	LDHB
TNFRSF1A	HIF1A	LIFR
SLC45A1	HNRNPL	LMO1
WTIP	HSPB1	LRP4
AJM1	IGBP1	LTK
TTC39A	MPPED2	MAP1A
TMEM150C	ABCA2	MATN3
MGA	AHNAK	MDM2
PDE5A	SLC25A6	MTRR
NDUFAF8	TRIM23	NOVA2
UQCRHL	RHOG	NTRK1
TENM4	ARHGAP4	P2RY11
ZNF862	ARL2	PAPPA
SH3RF3	ARVCF	PDK1
EHBP1L1	ATF3	PGD
RPL22L1	ATP1B1	SLC25A3
GPR137C	ATP5PF	PLAGL2
EIF5AL1	ATP5F1B	PNN
ACTN2	ATP5MC3	PRKCA
ZGLP1	AUH	PROX1
NUDT19	BLK	PSMC6
HMX3	CAMK4	PTN
ACVR2B	CD9	PTPRF
ADAM8	ADGRE5	PTPRO
PRRT4	CDH11	PTX3
TMEM240	CKB	NECTIN2
ADD3	CKS1B	RAB3A
H3C13	COX4I1	RAF1
UQCC5	COX5B	ARID4A
PSMG4	COX7A2	RCN2
OST4	COX7C	RECQL
RTL1	CPT1A	RFC3
AGER	CTSD	RFC4
TMEM229A	DDB1	ROBO1
C2CD4C	DPP6	ROBO2
ZBTB42	TYMP	MAPK12
C15orf61	DDR1	CCL2
CCDC154	EDNRA	SH3BP2
AMFR	EEF1A2	HLTF
PHB2	EEF1B2	SNX2
ZNF814	EEF1D	SOX2
C11orf96	EEF2	SOX4
USP27X	EFNA5	SOX11
UBE2QL1	EIF5A	SSB
OTUD1	ETFB	STXBP1
ANGPT1	EZH1	TFRC
ANGPT2	F2R	THBS2
SLC25A5	FMR1	TM7SF2
ANXA11	GAPDH	TRPC3
APAF1	GATA3	TSPYL1
PRR29	GNAZ	VBP1
BIRC2	GNB3	VEGFB
IFITM10	GOLGA4	XRCC4
BID	GPX4	BSN
IQCJ-SCHIP1	GYS1	DEK
ZNF587B	H2AX	GPR68
BNIP1	HMGCS1	CDC45
BTF3	HNRNPA1	H2AC13
C1QBP	HOXD10	H2BC8
CASP4	HSPE1	H2BC21
CASP9	ID2	H3C6
CCNA2	IL3RA	H3C8
CDC20	ITGA7	H3C10
RCBTB2	EIF6	H4C8
RCC1	JAG2	LTBP4
NBPF12	KCNA3	RAD54L
LDB2	KCNH1	PRSS12
CNGB1	LAG3	PPFIA1
TIAM1-AS1	RPSA	CNTNAP1
CTF1	LDHB	SLC25A12
CTSO	LGALS1	PLPP3
CXADR	LIFR	TNKS
DAD1	LIG4	TNFRSF25
DGKQ	LMO1	RGS11
SMIM26	LRP4	DLK1
ZNF738	LSS	NRP1
DECR1	LTK	PRP4K
DLG2	LY6E	AP1G2
DLG4	LYN	SGCE
SMIM28	MARCKS	CDK5R2
MYOCOS	MAFG	SOCS3
DYNC1I2	MAP2	ADCY3
ELAVL1	MATN3	ATIC
ENO1	CD46	ATOX1
FBL	MDM2	B2M
ESRRG	MEST	BCL2L2
FABP5	MFAP4	CLK1
FABP6	MGAT3	COX8A
GABBR1	MGST2	CSRP1
B4GALNT1	CD99	EFNB2
BLOC1S1	MAP3K10	EYA4
GFRA2	MSX2	FASN
GFRA3	NUDT1	SDHA
GPLD1	MYBL2	TANK
HGFAC	NDUFA2	SYT7
HIF1A	NDUFA4	USP2
HNRNPL	NDUFB5	IL32
PRMT1	NGFR	PRLHR
HSPB1	NOVA2	RECQL4
MRPL58	NVL	ALK
IGBP1	P2RY11	ASCL1
IL13RA1	PAFAH1B3	KIF1A
EIF3E	PAK3	CDH7
IRF7	PAPPA	CNN2
MPPED2	PCOLCE	VCAN
AKR1B1	PDE2A	DDX6
AMD1	SERPINF1	DDX11
SLC25A6	PGM1	DMPK
APLP2	SLC25A3	DYNC1I1
TRIM23	PIK3C2A	ETV5
RHOG	PKM	NRG1
ARHGAP4	PNN	NDUFA3
ARL2	SEPTIN5	RAD9A
ATF3	POLG	SNRPD2
ATP1B1	POU2F2	SREBF2
ATP5PF	PPP2CA	TRAF6
ATP5F1B	PRKCA	MAPKAPK3
ATP5MC3	PRKCSH	DDX39B
ADGRB1	MAP2K6	RABEP1
BLK	PROX1	NEMF
POLR3D	PSD	REPS2
C1R	PSMA1	TSPOAP1
CAMK4	PSMB3	PPIG
CCNF	PSMB6	RAB33A
CD9	PSMC6	NRXN1
ADGRE5	PTBP1	HAND1
CDC25A	PTMS	HOMER2
CDH8	PTN	KIF23
CDKN2D	PTPRH	AKAP5
CTSC	RAB13	CLTC
CKB	RAF1	BABAM2
CLCN3	RAP1GAP	PITPNM1
CLU	ARID4A	KIF5A
CNTN1	RCN2	MECOM
COX4I1	NELFE	ABCC1
COX5B	RECQL	NDUFB9
COX7C	RGS7	OXA1L
CPS1	RGS10	PFN1
CRABP2	ROBO2	SLC4A3
ATF2	RPL15	CNTN2
CRYM	MRPL12	JMJD7-PLA2G4B
CTPS1	RPS27A	CBFA2T2
CTSB	S100A4	ADAMTS4
CYB5A	MAPK12	ALDOC
CYC1	SH3BP2	ATF1
DDB1	ST8SIA1	ATP5MC2
GADD45A	SLC18A1	ATP6V0A1
DPP6	SMARCA1	FOXN3
DRP2	HLTF	CRKL
DUSP6	SMARCA4	S1PR3
TYMP	SNAP25	FOS
DDR1	SNAPC1	GPR22
EDNRA	SNRPC	HMGB3
EEF1B2	SNRPF	PDK3
EEF1D	SNRPN	PODXL
EEF2	SOX11	PPP1R3C
EFNA5	SSB	SIX3
EGR1	SSR2	SMC3
EIF5A	SYT5	ZRANB2
ETFB	ADAM17	NAALAD2
FHIT	TAF2	GNPDA1
FN1	TERF1	SH2B3
GAPDH	TK1	PARP2
GATA3	TRAPPC10	SMC4
GATA4	TPR	HES1
GLRX	TST	INSIG1
GSPT1	TUB	LPP
GYS1	TUFM	BCAM
H2AX	UQCRC1	NACA
HNRNPA1	VDAC2	NFIA
HOXD10	VEGFA	S100A11
HPCAL1	VEGFB	TAF1C
HSPD1	VIM	SOX13
HSPE1	XPNPEP2	TOB1
ID1	XRCC4	CEBPZ
ID2	ZFP37	ALG3
IGFBP6	SCG2	LRRC17
IL6ST	ADAM12	FSTL3
IRF2	SNN	NET1
ISG20	H2AC13	SPEG
ISL1	H2AC16	TRAIP
ITGA7	H2AC4	SMAD1
EIF6	H2AC20	MAP1B
ITPKA	H2BC8	MELTF
JAG2	H2BC13	MMP16
JUN	H2BC15	NAB2
KCNG1	H2BC14	ST8SIA2
KCNK1	H2BC7	RPL10
IPO5	H2BC9	TAX1BP1
LAG3	H2BC10	HS3ST2
LAMB2	H2BC4	ATP9A
RPSA	H2BC17	CORO2B
LDHB	H3C1	RACK1
LGALS1	H3C3	NDC80
LIF	H3C8	TMEM50B
LIFR	H3C12	DYNC1LI2
LIG4	H3C10	NEDD4
ABLIM1	H3C2	NELL1
LMO1	H4C1	NFYB
LOX	H4C4	PDGFRA
LRP4	H4C3	PRKCH
LSP1	H4C8	SSR4
LTK	H4C13	TLN1
LUM	SLC25A11	MAP3K12
LYN	LTBP4	SMC2
MARCKS	SORBS2	PRPF8
MAFG	PRSS12	USP16
MATN2	PPFIA1	RAD51AP1
MC1R	SLC43A1	MCAM
CD46	DGKD	IFT88
MDM2	CHST1	BCL2L11
MDM4	LGR5	KHDRBS3
MEST	PDLIM4	STAG2
MGST2	AKR7A2	KDM5B
MMP15	UNC5C	PLK2
MPI	EIF3D	CPLX1
MPV17	EIF3I	MAN2C1
MSX2	BECN1	AKAP13
NUDT1	JRKL	RBM3
MUC1	TNFRSF25	PNRC1
MYBL2	EDF1	CCNI
NDUFA2	GPAA1	B4GAT1
NDUFA4	MPDZ	ZFHX3
NDUFB5	RIOK3	HOXD3
NGFR	RGS11	PRKDC
NID1	PEX11A	PTPN5
GPNMB	SUCLA2	TACC2
NME2	BANF1	RAPGEF4
NOVA2	PRP4K	TMEM115
NPM1	AP1G2	DNAJB4
NPPB	SELENBP1	BTN2A1
NPTX2	CDKL2	ZWINT
NT5E	BRSK2	NUDT6
NTHL1	HIP1R	FSTL1
NTRK1	UBE2M	ATP5ME
SLC22A18	ADCY3	RPL10A
P2RY11	ATIC	TRIO
PAPPA	ATOX1	ZNF92
PBX1	BCL2L2	ZXDB
PDE4B	CLK1	WBP4
PDK1	COX8A	RPL35
PDZK1	CS	PRAF2
SERPINF1	DDIT3	PDCD10
PFKP	E2F2	CHP1
SLC25A3	EIF4EBP1	DUSP12
PHF1	GNG11	BRCA1
PKM	NDUFB7	NUP42
POLE2	PSPN	PHLDA1
POU2F2	SDHA	ABCB10
PRKCA	TANK	AK5
MAP2K6	UXT	CASP8AP2
PROX1	SYT7	NOCT
PRPS2	USP2	SERGEF
PSD	FIBP	AGO2
PSMB3	PTTG1	FBXL6
PSMB5	COX5A	FBXO4
PTBP1	BAG3	FBXO5
PTMA	CARTPT	AGO1
PTN	MTRF1	CAVIN1
PTPRG	NUP155	HEY1
PTPRH	ALK	RAPGEF5
PTPRO	ASCL1	TTC33
PTX3	KIF1A	SEZ6L2
NECTIN2	CD81	PITPNC1
ALDH18A1	CDH7	RPL13A
PCYT2	CLGN	SF3B1
RAB3A	COX6A1	DNAAF11
RAB3B	CREBBP	HMMR
RAD51	VCAN	SCG3
RANBP1	DDX6	PCSK1N
ARID4A	DMPK	MAT2B
RBP1	DUSP8	PSMC3IP
RCN1	PHC1	GPSM2
NELFE	EPHB4	UQCR10
RECQL	ACSL3	SSX2IP
RGS7	ACSL4	TMT1A
RGS10	GALNT2	MACROD1
RIT2	GPS2	ATAD2
ROBO2	HSD17B10	MKRN2
RPL15	KCNQ2	TMEM258
MRPL12	KIF5C	INSRR
RPS27A	MMP2	CAPN6
S100A4	NARS1	ETHE1
MAPK12	NDUFA1	QPRT
SAT1	NDUFA3	CADM1
CCL2	NDUFB1	GNL3
CX3CL1	NDUFB2	FAM162A
SDC1	NDUFB4	CYFIP2
SDC2	NDUFB10	DNAJC2
SDHB	NDUFS5	SND1
SELENOW	NDUFS6	NSG1
SFRP1	RAB5C	CACNG4
SH3BP2	RAD9A	NDOR1
ST8SIA1	SNRPA	PCLO
SLC16A1	SNRPD2	NCAPH2
SLC18A1	TSPAN8	TRPM5
SLC18A2	SF1	ARFGAP3
SLIT1	DDX39B	TMEM97
HLTF	CCNB2	LMCD1
SMARCA4	RABEP1	MDN1
SMARCD3	SYNGR1	SKIC3
SNAP25	NEMF	FAM131B
SNAPC1	COX7A2L	ADAMTSL2
SNRPC	TSPOAP1	KNTC1
SNRPF	COPB2	GPRASP1
SOX2	ASIC3	LAPTM4A
SPAG1	NRXN1	DLGAP5
SSR2	HAND1	SERTAD2
SSRP1	GSTO1	DHCR24
STAT3	EIF4E2	TBC1D4
SVIL	LITAF	PLPPR4
SYT5	VPS4B	KBTBD11
ADAM17	IGDCC3	PAN2
TFAP4	ATP5MF	PUM3
TFR2	ATP5MJ	CEP162
TK1	BABAM2	ZNF652
SEC62	PRDX6	FRMPD1
TM7SF2	AATK	KHDC4
TNR	SEC24C	EPN2
TRPC1	GDF10	CEP170B
TST	KCNJ9	TNIK
TUFM	KIF5A	ZHX3
TXK	MECOM	NMNAT2
UBA7	ABCC1	TLN2
UPP1	NDUFAB1	SLC8A2
UQCRC1	NDUFB8	RAP1GAP2
VDAC1	NDUFB9	TNRC6B
VIM	NRCAM	SMC5
CLIP2	OXA1L	FRMD4B
XPNPEP2	PCBP2	GRAMD4
XRCC4	PFN1	PASK
CNBP	QARS1	SEL1L3
ZNF345	SLC4A3	DNAJC9
ZNF124	NUP214	MYO1D
SCG2	JMJD7-PLA2G4B	EXOC7
ADAM12	ADAMTS4	BTBD8
KMT2D	USP8	CUX2
GPR68	ATP5MC1	SYNM
NRIP1	ATP5MC2	PPP1R13B
SNN	DNASE1	UFL1
H2AC13	EGFR	ADNP
H2AC16	GLI2	MTREX
H2AC4	GPR22	BRI3
H2AC20	H1-3	RPL36
H2BC8	H1-4	LARP7
H2BC13	H1-5	SEC31B
H2BC15	HADH	PNISR
H2BC14	HCFC1	SH2B1
H2BC7	HSPA1B	CLIP3
H2BC9	PDK3	SPATS2L
H2BC10	PLXNB3	SIPA1L1
H2BC4	PPP1R3C	AUTS2
H2BC17	PTPN14	WSB1
H3C1	SHMT2	FGFR1OP2
H3C3	SIX3	PNPLA8
H3C8	SMC3	ST8SIA3
H3C12	ZRANB2	ATL1
H3C10	SNCAIP	CUTA
H3C2	SH2B3	LSR
H4C1	SH2D3C	NOP58
H4C4	SMC4	APIP
H4C3	BCAT1	TPPP3
H4C8	CFL1	YBX2
H4C13	DNAJC4	TRIM17
EEA1	IMPA1	TMEFF2
LTBP4	LAMP1	ZNF580
DOC2B	LDHA	HSD17B14
AURKA	LGALS3BP	BIRC6
RAE1	LPP	HPCAL4
PRSS12	SMAD6	RAB23
PPFIBP2	NACA	HSPA14
SLC43A1	NFIA	TCEAL9
CNTNAP1	S100A11	GULP1
ENC1	SLC1A5	RAPGEFL1
SLC27A2	TAF13	PAIP2
CHST1	TAF1C	BCCIP
YARS1	TAF1A	TNFRSF12A
EXO1	ADGRG1	ESF1
PDLIM4	PQBP1	DLL3
AKR7A2	ARL4C	PARD6A
NOP14	NAMPT	MDM1
RUVBL1	TOB1	CDC42BPG
PLPP3	CEBPZ	PCSK4
KCNK5	TSHZ1	RNPC3
EIF3B	ALG3	KIF21A
EIF3D	EIF1	CNNM2
EIF3I	RABEPK	CNTLN
JRKL	SF3B4	AMBRA1
TNFRSF25	FSTL3	OSGEP
EDF1	SPEG	LPCAT2
RGS11	SMAD1	SSH3
DLK1	MAPT	INTS8
BANF1	MMP16	ZNF692
GMPS	CD200	SLC35F6
AP1G2	MT2A	TESC
SGCE	NAB1	TMCO3
BAIAP3	RNF6	PRPF39
USP13	SNAI1	NBPF1
SELENBP1	CCT3	RUFY2
NOL3	UCHL3	IFT57
CDKL2	UQCRH	KIF26B
SOCS3	TUBA1A	BCL11A
UBE2M	RPL10	CCDC186
OSMR	TAX1BP1	PACS1
ATIC	CDC42BPB	FANCL
BCL2L2	MRC2	DOK4
BYSL	HDAC6	LMBR1L
CDKN1B	APBB3	TMEM33
COX8A	RRAGB	CENPQ
CS	TUBB4B	FANCI
DDIT3	DLC1	SLC29A3
TIMM8A	RACK1	MIS18BP1
TSC22D3	DAGLA	MNS1
E2F2	TMEM50B	DEPDC1B
ECHS1	DYNC1LI2	MINDY1
EIF4EBP1	NEDD8	ZGRF1
EYA4	NFYB	SLC22A15
FASN	NPPA	TSNAXIP1
FKBP5	PDE4D	CENPJ
GGT5	PDGFRA	PRR13
NDUFB7	SERPINE2	PBK
ORC1	PIK3CA	ZNF331
PSMB8	POLD2	LMO3
RAB27B	POLR2I	PRDM5
SDHA	PRKCH	SVOP
SLC1A2	RALGDS	ZDHHC13
SREBF1	SSR4	NDUFB11
TANK	TESK1	DDIT4
UXT	TLN1	GTPBP2
BEST1	UQCRB	TNXB
SYT7	ZNF230	HOXD8
USP2	MAP3K12	KIAA1217
SYNGR3	LRRFIP2	RPRM
PTTG1	PPIH	METTL3
IL32	CAP2	INPP5E
CYTH2	ZNRD2	OLFML3
PRLHR	PRDX4	LHX9
COX5A	ARPC1A	FAM20C
CARTPT	ARFGEF2	PRDM8
NUP155	IFITM2	KIF15
ABCB7	PRPF8	TULP4
ALK	TXNIP	RSRP1
ARRB2	ATP5MG	ZMIZ1
ASCL1	MCAM	CNNM1
ASTN1	USP3	ENTPD7
RUNX1T1	KHDRBS3	KMT5A
CDC25B	CSPG5	NUP107
CDH7	GMEB1	CD177
CNN2	PLK2	TMEM63C
COX6A1	SDCCAG8	PTGFRN
VCAN	CPLX2	TUBGCP6
CTBS	JTB	GJD2
DDX6	MAN2C1	GATAD2B
DMPK	MSMO1	STRIP2
DUSP8	SNTB2	RNF150
PHC1	ITPRID2	ODF2L
ELAVL2	TALDO1	LRFN2
EPHB4	SEC61B	MAVS
ACSL3	UQCR11	HACE1
FAP	RAB32	IFT80
FARSA	CCNI	SIPA1L2
GALNT2	KDELR3	UNC79
HSD17B10	ZFHX3	KCNT1
HNRNPU	HOXD3	WDR48
KCNQ2	PRKDC	FNIP2
KCNQ3	PTPN5	ISLR2
MMP2	SCN3A	FAM234B
NDUFA3	SOS2	TSHZ3
NDUFB4	RNF113A	CIP2A
NDUFB10	WASF2	OSBPL5
NDUFS5	UBE2C	HCN3
NDUFS6	TPPP	ZNF317
NOTCH4	DNAJB4	USP37
SEPTIN4	PTPN21	DDX55
SCN2B	BTN2A1	PDLIM1
SNRPA	KIF3A	MST1
SNRPD2	ATP5ME	H2AC8
SPOCK1	RPL10A	H2BC5
SF1	ELOB	H2AC11
SEMA3B	TRIO	NDUFV3
DDX39B	CELF3	SLC8A1
MAP3K6	WBP4	NFS1
SLC16A4	ABCF2	RPL41
CCNB2	RPL35	PMAIP1
RRP9	GALNT6	GRIP1
PDCD5	PRAF2	CCDC181
SYNGR1	POLG2	SLC30A1
NEMF	PMF1	PLEKHB1
SLC24A1	DCTN3	PCTP
NOLC1	COPE	JAM2
DHRS3	STXBP3	LY6G5B
NUMBL	NUP42	ZNF462
TSPOAP1	TMED3	RRAGD
RGL2	PGLS	TRIB2
PIWIL1	ABCB10	FADS3
ASIC3	ANGPTL2	TGIF2
NRXN3	TPX2	CELF5
NRXN1	CASP8AP2	TIA1
POLR2D	CBX5	XPNPEP3
HAND1	NOCT	CLSTN2
ECEL1	CDK20	POPDC2
GSTO1	SERGEF	CENPK
HOMER2	DTYMK	FN3K
AKAP5	AGO2	NCAPG
GAL3ST1	EPB41L1	TOR1AIP2
LITAF	FBXL6	STRA6
GDF15	FBXO3	RHBDF1
IGDCC3	GCA	NOC3L
ATP5MF	GRHPR	CHST8
ATP5MJ	MSRB2	ZMAT3
BABAM2	POMZP3	CDH24
CREB5	DKK1	ACTR6
PRDX6	MYO10	HOXC8
PITPNM1	BAMBI	HIPK2
VPS9D1	RPL13A	GAREM1
NR5A1	SF3B3	RANBP17
FUS	NPTN	SLC26A6
GDF10	SF3B1	UPF3B
KCNJ8	STAG3	UPF3A
KCNJ9	TIMM10	RSRC2
KIF5A	TIMM13	ANKRA2
MECOM	TIMM8B	CAPRIN2
ABCC1	TIMM9	NEUROG2
NDUFAB1	HOOK2	METRN
NDUFB8	PARVB	DSCC1
NDUFB9	NENF	TRAPPC6A
NRCAM	PNMA3	SLC27A3
NUCB2	ZDHHC8	ZNF557
OXA1L	UQCR10	CEP70
PCBP2	USP25	FYCO1
PFN1	SSX2IP	GALNT14
PPARG	OSTM1	ARMT1
PTH2R	TMT1A	RPAP3
SLC4A3	BZW2	SMC6
SLC12A4	SPCS1	CENPU
CNTN2	MRPS18B	SH3D21
NUP214	C19orf53	ZFHX4
JMJD7-PLA2G4B	MCTS1	CLMN
CBFA2T2	NOB1	NAA40
ADAMTS4	MACROD1	BORA
FEZ1	TRPS1	ATAD5
MVP	MKRN2	SPEF2
SLC12A6	PHPT1	PAQR6
HR	TMEM258	CEP76
ALDOC	MOK	CPED1
ATP5MC1	HSD17B8	DSN1
ATP5MC2	CAPN6	CCDC15
CBFA2T3	GCAT	PIF1
DLX3	ETHE1	VCPIP1
DLX6	SEC61G	NYNRIN
DNASE1	PES1	CENPT
S1PR3	KLHDC2	SPSB1
EGFR	EDC4	TEDC2
FOS	CLDN15	CEP290
GFRA1	FAM162A	ACSF2
GJA5	DNAJC2	PLXNA2
GLI2	SND1	ASXL3
GPD1	UQCRQ	APOL4
GPR22	ZBTB11	SERPINB1
H1-3	NDOR1	TCF7L2
H1-4	CHMP2A	HMGN5
H1-5	KLHL20	CCDC34
HADH	RBMS3	STMN4
HAS3	UBE2S	CCNL2
HCFC1	TMOD2	REXO5
NBL1	TRPM5	ADAMTS10
PDK3	ARFGAP3	TRIM56
PLXNB3	TMEM97	TCF7L1
PPP1R3C	EHD2	RNF208
SHMT2	MDN1	CDCA3
SIX3	S100A6	MXD3
STAT2	PLCH2	HUWE1
FCMR	SKIC3	NUF2
MAPK8IP1	EMC2	RILP
SNCAIP	RIMS2	FAM107B
NAALAD2	FAM131B	SESN2
SH2B3	ADAMTSL2	TRAPPC9
SH2D3C	GPRASP1	ATAD3B
BCAT1	LAPTM4A	CDCA7
TLX1	TBKBP1	HDAC10
HES1	PTDSS1	B3GNT5
IMPA1	RB1CC1	DSEL
KARS1	DNAJC6	POMK
KRT7	ELMO1	SPATA31H1
LAMA5	PPP1R26	SLF1
LDHA	NCAPD2	SYT3
LPP	ZBTB40	QNG1
SMAD6	PAN2	EEF1AKMT4
NACA	SUGP2	PRXL2A
NFIA	ZNF652	MXRA8
PPP3CC	CNKSR2	CCDC77
RGS4	KHDC4	CYSTM1
S100A11	RPH3A	EFCAB7
SDCBP	EPN2	MCM8
SLC1A5	WDR47	PGBD1
TBL1X	MAST1	PDZD4
NR2F1	MAPKBP1	ZBTB37
TAF1C	CEP170B	TUBB6
ADGRG1	NMNAT2	ABTB1
FARSB	TLN2	SLC9A7
ABCB6	MCF2L2	INSM2
COX17	MRPS27	GATA2
PQBP1	RAP1GAP2	INA
EDIL3	SPART	ZNF503
TSPAN2	TNRC6B	RNFT2
ARL4C	NFASC	NFATC2IP
LPCAT3	COLGALT2	ATOH8
TSHZ1	DCUN1D4	FAM222A
ALG3	FRMD4B	CORO6
DDX39A	GRAMD4	NUDCD1
LRRC17	TBC1D9	FBXL20
RABEPK	MAPK8IP3	CEP19
POP7	PASK	ARHGAP19
SPRY1	PHLDB1	GGACT
ABCC4	ZC3H4	ZNF628
SF3B4	MYO1D	CAMK2N2
FSTL3	DENND5A	SLC8A3
SPEG	DDHD2	TP53INP1
FMNL1	EXOC7	ZFHX2
SMAD1	POFUT2	LRRCC1
SMAD3	IQSEC3	OBSCN
MAN1A1	BTBD8	PIK3IP1
MAPT	AGTPBP1	CSMD2
MMP11	MICAL3	SLC25A25
CD200	TUT4	LENG8
MT2A	RPGRIP1L	CMTM1
MTHFD1	SZT2	CCND1
MUC6	SYNM	PARD3B
NAB1	TRIM37	BORCS5
NAB2	AHCYL2	ZNF354B
SNAI1	CTDNEP1	TCEAL2
CCT3	TTC9	SLC32A1
UCHL3	MORC3	H2BC12
UQCRH	MTREX	NOL4L
RPL10	PANX1	CBLN4
TAX1BP1	SAMM50	MTCL2
CDC42BPB	FAM149A	ERI2
HS3ST2	RPL36	NRSN1
HDAC6	ATL3	SYTL4
APBB3	MYRIP	STK35
IKZF1	ZNF521	CNTNAP5
RRAGB	ZNF385A	CPNE4
TUBB4B	SEC31B	AMOT
CORO2B	PNISR	UNC5A
DLC1	SH2B1	TTC14
RACK1	MMACHC	KIAA1958
SPON1	DNAH1	ADAMTS19
TMEM50B	CLIP3	COPS9
CD7	SPATS2L	ZNF251
DYNC1LI2	WSB1	G6PC3
IRF6	FGFR1OP2	PHF21B
NEDD8	KIFBP	VASN
NELL1	TES	FOXP4
NPPA	STK36	ICA1L
NTRK2	MINK1	DPH7
PA2G4	PNPLA8	HIGD2A
SERPINE2	UBXN1	TGIF2LX
PIK3CA	PCF11	DNER
PLCD1	ATL1	SLC39A11
POLD2	CUTA	PPM1L
POLR2I	POMP	TSTD2
PPARD	NOP58	NEXN
PPP2R5B	DPH5	RHEBL1
PRKCH	TMX2	FAM76B
RALGDS	POLR1D	SESN3
SSR4	CRYL1	TEPSIN
TESK1	YBX2	CAPN12
TFDP2	UBE2D4	LRRC71
VARS1	MRPS2	VSTM4
MAP3K12	ISOC1	ZUP1
EMG1	MRPL11	WDR90
MERTK	MRPS33	ABTB2
PPIH	CNR1	ALS2CL
ZNHIT1	KCTD3	CDC42EP1
ZBTB18	SARAF	GORAB
CAP2	CHCHD2	PIK3AP1
NEBL	MMP17	ZNF441
ZNRD2	TMEFF2	C1orf131
PRDX4	ZNF580	POC5
ARL6IP5	TRAPPC2L	EME1
AGPAT2	HPCAL4	MANEAL
IFI44	ZNF44	UBE2E2
NPC2	RAB23	DAND5
DNPH1	GULP1	AMER3
PRPF8	RAPGEFL1	SAMD9L
PAICS	ARID4B	CPNE2
TBL3	UFC1	TMEM256
POLR3G	GLRX5	FAM133B
ATP5MG	COPZ2	SPPL2B
RASL10A	PDZD11	SPATA13
HIC1	MRPL37	PRICKLE1
PTPRE	MRPL51	FBLN7
ZNF138	PIPOX	SYT14
USP3	SIRT7	FNDC5
CGREF1	SCAND1	CACUL1
CSPG5	RAB6B	IFNLR1
FUT9	ARMCX3	ZNG1B
CORIN	ARMCX1	LIN9
SULT1C4	UFM1	RNF152
NES	MRPS30	UBN2
PLK2	SPTBN5	RIMKLA
CPLX1	ESF1	CES4A
FRS3	MDM1	RABL3
NMU	ZNF823	KRTCAP3
MAN2C1	CDC42BPG	SAMD14
HIVEP2	FBLIM1	GPATCH11
DNAJB2	PCSK4	FRMD3
TALDO1	ZRANB1	EXOC8
BTG2	DONSON	PDE12
TUSC3	RNPC3	RETREG3
LMO4	LRRC49	MB21D2
MLLT11	ALKBH5	PLD6
ACOT2	INO80D	LRRTM1
CCNI	SLC39A4	GCC2
CCDC85B	NHP2	EXOSC8
RAB31	TMEM160	TMEM119
ZFHX3	INTS8	ZNF595
PPA2	ZNF692	TMEM255B
PRKDC	AURKAIP1	SKA2
PTPN5	TMCO3	RD3
RIT1	MCUB	PAXX
RP2	PRPF39	SRRM4
SCN3A	NBPF1	TMEM17
PMEL	MTNAP1	KLHL17
SOS2	FBXO34	LONRF2
SPTBN2	USP47	ACTMAP
HSPA13	CCDC40	GALNT18
RNF113A	RUFY2	YJEFN3
NR4A3	KIF26B	FAM89A
UBE2C	BCL11A	RAB15
DNAJB4	CCDC186	NANOS1
PTPN21	GPATCH2	CCDC18
BTN2A1	BSDC1	MAMDC4
KIF3A	LMBR1L	KRBA2
PLAAT3	DZANK1	ANO5
BVES	ZNF532	H19
ATP5ME	RCBTB1	SNORA80A
NDUFV1	PCMTD2	SNHG5
RPL10A	DNAI7	PVT1
ELOB	TRAPPC14	SNORA73B
TRIO	ARHGAP12	LINC00294
UTRN	RBM41	DANCR
TFEB	PRR11	GUSBP11
PEMT	CCDC91	C1RL-AS1
CELF3	LRRN3	THAP9-AS1
WBP4	SLC29A3	USP2-AS1
PALM2AKAP2	MIS18BP1	PCGF3-AS1
RPL35	TMEM74B	LINC01116
GALNT6	MINDY1	PCAT6
NXPH4	STRBP	LINC01948
STXBP3	TSNAXIP1	SUCLG2-DT
C4A	ZNF302	CDK6-AS1
PHLDA1	PRR13	OTUD6B-AS1
TMED3	ZC3H15	ROR1-AS1
SIX6	ZNF331	TROAP-AS1
DPF3	SERINC2	GATA2-AS1
ABCB10	AP1AR	ADGRB3-DT
ANGPTL2	PARL	PIK3CD-AS2
TMEM59L	LMO3	TFIP11-DT
TPX2	NOP10	LINC02691
CBX5	PXMP2	SCAT8
NOCT	ASIC4	NEUROG2-AS1
CDK20	TRPV1
AATF	NDUFA12
SLC25A10	PCDHA12
CCNDBP1	PDE7B
LPAR3	UBB
AGO2	SH3BP1
FBXL6	GDAP1
FBXO2	ANKIB1
GCA	PLEKHA5
GNG3	EXOSC4
SLC27A5	CCDC93
HBP1	NDUFB11
HACL1	TOMM7
HSPBP1	GTPBP2
ESPL1	TNXB
GAB2	HOXD8
LETM1	YLPM1
MAFF	KIAA1217
MYCBP	METTL3
MYO10	DIABLO
BAMBI	INPP5E
TTC33	POLE4
PFAS	ZC3HAV1
RPL13A	SPIRE1
SF3B3	SMARCAD1
SHC2	CA10
STAG3	SDR39U1
TIMM10	LHX9
TIMM13	FAM20C
TIMM8B	TOMM22
TIMM9	RSRP1
UCK2	NKIRAS1
PRELID1	PPP2R2C
CLCF1	SCYL3
DKK3	PTGFRN
SLCO3A1	TUBGCP6
FAM216A	NFKBIA
PARVB	PLEKHG5
DSE	SENP7
PCOLCE2	CLK4
ZDHHC8	GATAD2B
SLC25A24	STRIP2
UQCR10	ZNF512B
USP25	MAVS
AK4	HACE1
STOML2	SYT4
BAZ2B	SIPA1L2
SOCS5	SYT13
OSTM1	ZFP28
TMT1A	WDR48
BZW2	CCDC146
ANAPC15	CIP2A
MRPS18B	HCN3
C19orf53	ALS2
MRPL42	VAT1L
NOB1	USP37
NTMT1	DDX55
MACROD1	GBA2
CNTNAP2	SLC7A14
NUDT5	ANO8
MKRN2	MST1
MRPL15	H3C7
TMEM258	H2AC8
INSRR	H2BC3
TM4SF1	H2AC11
MOK	H2AC14
ADAMTS2	NDUFV3
ADAM29	TMSB10
ADAMTS7	RPL41
CAPN6	MRPS12
TDRD7	PMAIP1
GCAT	POLR2L
ETHE1	PPIA
PES1	MRPL23
PDSS1	CROT
HEBP2	LSM2
EDC4	CCDC181
PPP1R15A	SLC30A1
FRRS1L	ENOPH1
CLDN15	RHOU
SULT4A1	TRAPPC1
FAM162A	PCTP
SRPK3	ZNF77
RNF11	JAM2
SND1	LY6G5B
UQCRQ	ZNF462
CLUL1	RBM25
DKK2	PGAP6
SNX5	TRIB2
NDOR1	FADS3
LSM3	RAI2
SMPDL3B	TGIF2
RBMS3	CELF5
UBE2S	SMAP1
PRPF19	C14orf93
KCNMB4	LAMTOR3
MYBBP1A	ZNF711
TMOD2	TIA1
TRPM5	SDF2L1
ARFGAP3	NAPB
TMEM97	XPNPEP3
KCNIP2	LHPP
KCNIP1	CLSTN2
EHD2	LRRC4
MDN1	SLC39A8
GSE1	FN3K
HOXD4	TOR1AIP2
LRRC14	RHBDF1
NUP93	XPO4
FAM131B	ZMAT3
ADAMTSL2	AKTIP
GPRIN2	CDH24
SECISBP2L	RPS18
HDAC9	HOXC8
GPRASP1	ACBD3
CLSTN3	GAREM1
PTDSS1	ELOVL1
PHYHIP	YTHDC2
AGAP2	SLC26A6
SFI1	REEP1
RB1CC1	UPF3B
ELMO1	RSRC2
KIAA0319	NADK
PJA2	ANKRA2
URB1	CPLANE1
TBC1D4	CAPRIN2
SNAP91	MRPS34
TECPR2	TRIR
NCAPD2	CUEDC2
PAN2	FNDC11
NSA2	ERI3
ZNF652	TRAPPC6A
VASH1	UBL5
NTNG1	NOTCH2
CNKSR2	CYP2R1
TRAPPC8	CORO7
ABLIM3	MRPL24
RPH3A	RIC3
DENND3	HMBOX1
EPN2	ARMT1
WDR47	FAM184A
PDCD11	RPAP3
SORCS3	OGFOD2
DAAM1	SMC6
MAPKBP1	NOL9
CEP170B	PALB2
PDZRN3	SH3D21
KDM1A	NARS2
DOP1A	AAMDC
POP1	BBS10
TLN2	ISOC2
PPRC1	DNAI4
PEG10	NAA40
ZNF423	TCTN2
IQSEC2	BAALC
MCF2L2	PLBD1
MRPS27	SETD6
RAP1GAP2	SPEF2
TNRC6B	PAQR6
NFASC	DOCK5
COLGALT2	MCF2L
LRCH1	ZNF606
FRMD4B	CENPT
GRAMD4	CEP290
SEPTIN6	WDR19
TBC1D9	ACSF2
WDR43	SUN1
RGL1	NINL
PMPCA	ATOSB
ZC3H4	FLAD1
RRS1	GKAP1
RRP12	REEP4
SEL1L3	MAP2K2
MYO1D	TCF7L2
BOP1	STMN4
ANKRD12	SLC2A11
DDHD2	CSRNP2
EXOC7	CDT1
CLUH	CCNL2
IQSEC3	ADAMTS10
ADGRL3	TRIM56
BTBD8	SFXN3
AGTPBP1	SLIRP
WASHC2C	MRPS15
CUX2	TCF7L1
SYNM	SH3BGRL3
JADE2	SF3B5
KHNYN	HUWE1
PPP1R13B	GABARAPL1
UFL1	ANO3
AHCYL2	NFKBIZ
RIMBP2	RTBDN
TTC9	THAP2
PANX1	RPS6KL1
SAMM50	TRAPPC9
RPL36	BBS2
SPEF1	CCNB1
MTHFD1L	HDAC10
ATL3	IFI27L2
ZNF521	WDR54
GEMIN5	ANKRD27
HEATR5A	DSEL
SEC31B	ARID5B
SH2B1	SLITRK6
MMACHC	POMK
TIPARP	PLXNA1
DNAH1	CCDC88B
CRELD1	SPATC1L
TKFC	PSD2
SPATS2L	SLF1
OSBPL3	QNG1
SIPA1L1	CHCHD5
FAM169A	NOA1
DNM3	DNAJC30
RAI14	PRADC1
ARHGEF26	EEF1AKMT4
TOR1AIP1	NAA38
DCAF4	CCDC77
WSB1	METTL26
KIFBP	TMEM101
TES	HOOK3
ABCA12	BRSK1
NOC2L	EFCAB7
RSL1D1	NEURL4
TRUB2	CC2D1B
RRP7A	SPIRE2
SGSM3	MRPS6
GEMIN4	JAGN1
PNPLA8	PGBD1
UBXN1	PDZD4
PI15	ZBTB37
FAM135B	ZNF594
ATL1	ABTB1
LSR	INSM2
MRPL2	TMEM147
MRPL4	FOXP1
DPH5	C19orf48P
TMX2	ATP5MK
TPPP3	ZNF503
POLR1D	ORAI1
GAL	JAM3
YBX2	TBRG1
UBE2D4	TMTC4
KLF13	RNFT2
METTL25B	NFATC2IP
ZC2HC1A	ZNF382
MECR	CORO6
MRPS2	ALKBH6
ISOC1	CEP19
MRPL11	UBL7
HDDC2	TMEM141
MRPS23	MFSD14A
MRPS33	CDHR1
PALLD	GGACT
CNR1	ZNF628
RPL26L1	SLC8A3
GOLGA7	TP53INP1
TRIM17	LRRCC1
SARAF	RWDD2A
CHCHD2	FCHSD1
MRTO4	OBSCN
TMEFF2	ZNF300
TRAPPC2L	CSMD2
GPRC5B	SLC25A25
CYB5R1	GALNT13
IMPG2	SCAND3
ZNF44	RHPN1
RAB23	LENG8
TAOK3	RPL39L
TRAP1	CMTM1
ARPP21	COMMD7
WBP11	CCND1
GULP1	GNG2
RAPGEFL1	PARD3B
CENPF	ZNF354B
SLCO4A1	TCEAL2
ISYNA1	PIGU
ARID4B	H2AC12
NOP16	MTCL2
TRMT112	PHACTR3
GLRX5	SYTL4
TMEM8B	ROMO1
DTL	STK35
JKAMP	MOB3A
SHISA5	AMOT
MRPL37	UNC5A
MRPL51	TTC14
MTFP1	ZNF384
SCLY	ADAMTS19
PIPOX	JOSD2
C1RL	COPS9
COA4	ZNF251
RAB6B	G6PC3
CD320	C12orf57
ECSIT	GPRASP2
FAM13B	MALSU1
ARMCX3	FOXP4
ARMCX1	BCL2L12
SLC22A17	PPP1R14B
TNFRSF12A	DPH7
MRPS30	HIGD2A
SPTBN5	TGIF2LX
PRR16	DNER
SHC3	TSTD2
SIX2	PPTC7
EFEMP2	FAM131A
DLL3	PXDNL
SPOCK3	TEPSIN
PDE11A	CAPN12
APLN	ZNF558
GSAP	ZNF570
MDM1	NAXE
ZNF823	ZFC3H1
ENOSF1	VSTM4
PLXNA3	ZNF25
SLC35F2	DRC1
CDC42BPG	ZUP1
LEPROT	NSMCE1
ZNF821	ZBTB47
FBLIM1	WDR90
NAGK	CADM4
PCSK4	ZNF511
ZRANB1	EVC2
CACFD1	ALS2CL
KIF21B	SGMS1
DONSON	RPP25L
RNPC3	TCEAL7
TENT5A	GORAB
TRPM4	PNPLA7
BNC2	ZNF276
SAMD9	NOPCHAP1
KLHL28	LRR1
PAQR5	C1orf131
ASAP3	TMEM68
EPS8L1	FAM161B
PALMD	LYSMD4
CASZ1	CCDC24
CDKAL1	COMMD1
DEPDC1	FSIP1
RPP25	ZNF567
DUS2	UBE2E2
CHCHD3	DAND5
DNAJC28	TBC1D32
NHP2	GPC2
FAM120C	TMEM256
TMEM160	PDIK1L
SSH3	SPPL2B
CLN6	PRICKLE1
PINX1	KCTD7
TESC	IQCK
AURKAIP1	CSAG1
TMCO3	LPCAT4
MCUB	FNDC5
PRPF39	CACUL1
NBPF1	IFNLR1
CCDC40	ZNG1B
MRPL20	SHPRH
RUFY2	TSHZ2
C9orf40	FAM117B
OXR1	CLVS1
KIF26B	RNF152
BCL11A	NYAP1
CCDC186	EPHA10
PACS1	CES4A
BSDC1	RELL2
SLC6A15	KRTCAP3
HELLS	CLBA1
YJU2	GPATCH11
WDR74	H2AC21
DOK4	NDUFA11
LMBR1L	SYT2
DALRD3	LYNX1
DARS2	TUBB
PNPO	RETREG3
SEC61A2	TSPAN33
DZANK1	GCC2
STEAP3	DNAJC24
TMEM184C	LCA5
SLC47A1	TMEM119
WDR12	NCOA7
DNAI7	CMC1
TRAPPC14	ZNF595
IMP3	LCLAT1
ARHGAP12	BRICD5
PRR11	UBALD2
TBC1D19	CREB3L2
LRRN3	ISCA2
SLC29A3	TMEM219
FGD6	B3GLCT
TMA16	LRRC56
TMEM74B	TMEM17
LARP6	WDR86
NIPSNAP3B	KLHL17
DDX28	ANKRD46
SHFL	FUOM
STK32B	ZFP69
CHST11	FAM174A
SLC22A15	YJEFN3
TSNAXIP1	NAT16
ALLC	RAB15
ZNF302	NDUFAF3
PRR13	FAM221A
MCM10	SFT2D2
LRP1B	MEX3D
YOD1	SMIM10L2A
CAMK2N1	RBM12B
CSGALNACT2	MICOS13
PARL	MAMDC4
LMO3	CCDC9B
NOP10	C12orf76
WDR4	CHCHD10
MESP1	SNORD15B
ASIC4	XIST
PRDM5	MEIS3P1
ELMOD1	GAS5
CDCA7L	RN7SL1
NDUFA12	RNU5A-1
CACNA1G	SNORA71B
PCDHAC1	SNORA14B
PCDHAC2	SNORA38
PCDHA12	SNORA54
PCDHGA7	SNORA80A
PCDHB10	SCARNA21
PCDHB12	SCARNA7
PCDHB14	SCARNA6
PCDHB4	SCARNA5
PDE7B	SNORA53
SH3BP1	SNHG5
DAZAP1	SNORD17
NLGN3	SNORD89
GAR1	RNU4-2
RIN2	SDHAP4
CCSER2	PVT1
ANKIB1	MIAT
PLEKHA5	PI4KAP1
PIMREG	RNU4-1
POLR1B	RNY1
ZDHHC13	RNY4
ADAMTSL4	SNORA73B
EXOSC4	MRPL20-AS1
USP53	LINC00294
NDUFB11	KRTAP5-AS1
DDIT4	RNU4ATAC
TOMM7	RNU6ATAC
DDX49	DANCR
SGTB	MSTO2P
DDX56	SEPTIN7P2
GTPBP2	MAP3K14-AS1
ZMAT5	GUSBP11
TNXB	RAMP2-AS1
ABCA7	RPS2P32
ARHGEF3	VTRNA1-2
HOXD8	LINC00205
KIAA1217	TMPO-AS1
RPRM	TTC3P1
CYP26B1	MIR4453HG
DIABLO	FRG1JP
INPP5E	GRASLND
CLDND1	THAP9-AS1
POLE4	USP2-AS1
GRIPAP1	EIF3J-DT
SPIRE1	LINC01686
CA10	LINC00997
DUSP22	TMEM147-AS1
OLFML3	ADD3-AS1
LHX9	LINC01116
FAM20C	FGD5-AS1
PPAN	MALINC1
TOMM22	TSPEAR-AS1
CHPT1	STAG3L5P
SLC17A7	SIX3-AS1
RSRP1	RNU6-8
PAPPA2	LINC01962
CNNM1	OTUD6B-AS1
PLAAT1	PTOV1-AS2
CAMK1D	GATA2-AS1
CD177	ADGRB3-DT
PPP2R2C	PIK3CD-AS2
TUBGCP6	LINC01224
PBXIP1	LOC101929719
NFKBIA	SNHG19
RET	SNHG25
PLEKHG5	FRG1DP
TWSG1	ARFGEF1-DT
SENP7	TFIP11-DT
DECR2	SNHG14
GATAD2B	ZNF710-AS1
STRIP2	LINC02348
ZNF512B	LINC01833
ODF2L
HEG1
LRFN2
KIDINS220
XPO5
ELAPOR1
SYT4
USP35
IFT80
KLHL14
SIPA1L2
MARCHF4
KCNT1
SYT13
WDR48
FNIP2
FAM234B
LRCH2
CCDC146
OSBPL5
HCN3
ALS2
VAT1L
LRRC4C
USP37
SLC7A14
ANO8
CKMT1B
MST1
KCNJ12
H3C7
H2AC8
H2BC11
H2BC3
H2BC5
H2AC11
H2AC14
NDUFV3
ZNF8
SLC8A1
NFS1
RPL41
MRPS12
PMAIP1
PPIA
MRPL23
RPS6KA2
RTN1
TNFAIP1
CROT
TMX4
LSM2
CCNB1IP1
HOXD11
TP53INP2
RHOU
ZBED5
PCTP
JAM2
LY6G5B
ZNF462
NTN4
NGB
PGAP6
TRIB2
FADS3
EDA2R
RAI2
DNAJC12
TGIF2
BACH2
MRPS35
TWNK
CELF5
C14orf93
ELAVL4
GRIK2
POLR2F
OPTN
ZNF711
TIA1
SDF2L1
ABHD4
EGLN3
FAM111A
NAPB
XPNPEP3
KIF13A
LHPP
PBLD
CLSTN2
MCCC2
SNX16
SMOC1
SLC39A8
LIN7B
GLIPR2
RHBDF1
XPO4
AKTIP
INF2
RPS18
HOXC8
ELOVL4
TNS3
GAREM1
MICAL1
CERK
DDX31
DEPTOR
P2RY12
VWA1
CASD1
SLC26A6
REEP1
NOL6
UPF3B
ANKRA2
CPLANE1
CAPRIN2
DLK2
FUNDC2
MRPS34
NEUROG2
COLEC11
CUEDC2
METRN
CAMKV
CENPM
FNDC11
ERI3
ZFYVE21
ASB9
DCTPP1
CCDC86
TMUB2
TRAPPC6A
CHCHD7
MMP28
ZSCAN5A
SLC27A3
IRX6
CEP70
CYP2R1
MRPL24
CERS4
RIC3
HMBOX1
RNASEH2B
ARMT1
CCDC121
OGFOD2
ZMAT4
TOP6BL
NOL9
NAT10
TBL1XR1
SH3D21
BBS10
ZNF385D
ISOC2
SUGCT
KLHL36
CLMN
CARF
DNAI4
CLMP
NEK11
JHY
TCTN2
HDAC11
SPEF2
CCNP
PAQR6
WLS
CPED1
NUP210
DOCK5
ZNF556
MCF2L
BBOF1
ZNF703
TOE1
CEP290
ACSF2
PLXNA2
ATOSB
HSD3B7
FLAD1
PDGFD
GKAP1
PUS1
IQCN
B9D2
TET1
CPEB4
HID1
DUSP16
APOL4
MAP2K2
SERPINB1
WNT3
TCF7L2
BHLHE41
HMGN5
B3GNT4
ITFG1
STMN4
SLC2A11
CSRNP2
APOLD1
CPLANE2
SEMA6C
LBH
CDT1
CCNL2
RNF170
TRIM56
SLIRP
MRPS15
TCF7L1
PUS3
HUWE1
GABARAPL1
ANO3
NFKBIZ
CHST9
FAM110A
PARP9
CRISPLD1
RPS6KL1
BBS2
CACNG6
SETDB2
BCO2
PRSS27
HASPIN
CCNB1
HDAC10
KREMEN1
B3GNT5
QRICH2
SLC41A2
DSEL
NLRC5
SLITRK6
POMK
SPATC1L
LRRC8C
PSD2
QNG1
CHCHD5
NOA1
BTBD10
EEF1AKMT4
MON1A
METTL26
EFCAB7
CC2D1B
SPIRE2
PLPP5
JAGN1
PGBD1
PDZD4
BOK
NT5C1A
ST6GAL2
KIRREL3
SCOC
ABTB1
AFAP1L2
HES7
ACCS
INSM2
CINP
SPSB2
CRACR2A
C19orf48P
RTN4IP1
ZNF503
ORAI1
RPUSD4
AIFM2
TBRG1
PLXDC2
RNFT2
CORO6
LACTB
ABHD13
LTV1
ALKBH6
CEP19
UBL7
RERG
TMEM141
SMIM3
TSLP
PCDH15
FANCD2
CDHR1
GGACT
ZNF628
PPP1R3F
BOC
GNG8
SLC8A3
B3GNT9
RASL10B
RGS8
FHDC1
LRRCC1
RWDD2A
IMP4
DIXDC1
FCHSD1
TRIM47
ITPA
KLHL13
TPGS1
PANX2
OBSCN
STARD13
LRRC37B
GALNT13
SORCS1
SCAND3
RHPN1
LENG8
TENT5B
ARHGAP33
TOP1MT
RPL39L
AZIN2
CMTM1
CCND1
GNG2
PARD3B
ANTXR2
SLX9
ZNF354B
TCEAL2
SLC32A1
H2BC12
H2AC12
VSTM2L
CBLN4
DPH6
RSAD2
SYTL4
JDP2
CNTNAP5
RSPRY1
UNC5A
COL26A1
CCBE1
KIAA1958
ADAMTS19
CYGB
JOSD2
COPS9
ABHD3
GLB1L2
VWA5B2
MYADM
CABLES1
G6PC3
HOGA1
GPRASP2
VASN
ICA1L
BCL2L12
MRRF
ARL8A
HIGD2A
TGIF2LX
DNER
MIEF2
TSTD2
NEXN
COMTD1
PPM1M
PXDNL
DOCK11
FAM76B
TEPSIN
CAPN12
ZNF558
LRRC71
FREM1
VSTM4
STK32A
ZNF25
DRC1
ZUP1
NSMCE1
AFG2A
CHRDL1
EVI5L
SPATA18
WDR90
CADM4
FAM241B
ACBD5
TIGD3
ABTB2
ZNF511
EVC2
ALS2CL
TRAF3IP2
TICRR
RPUSD2
TCEAL7
SYT11
GORAB
ORAI3
ATP1A3
TRMT61A
LARGE2
NOPCHAP1
ZNF641
ANKRD9
LRR1
ZNF441
KLHDC9
C1orf216
GRPEL2
FAM161B
LYSMD4
CCDC24
MROH8
COMMD1
KANSL1L
IGSF11
CCDC112
CDCA2
LINGO2
RASEF
TMTC2
FSIP1
DCP2
MLKL
UBE2E2
DAND5
GGN
SLC44A5
AMER3
SAMD9L
CPNE2
TBC1D32
RNF182
GPC2
BEND7
SCUBE3
TMEM256
PRICKLE1
KCTD7
ZNF488
FBLN7
CILP2
SLC35G1
CFAP184
HS3ST5
CPNE9
FNDC5
CACUL1
ZFPM1
IFNLR1
EIF4E3
UBE2Q2
TSHZ2
PIP5KL1
FAM163A
FAM117B
CLVS1
REM2
ANKS6
RNF152
NYAP1
STK32C
SLC26A11
EPHA10
NEGR1
CES4A
RELL2
KRTCAP3
NDUFAF2
FBXO36
UGT3A2
ACSF3
SAMD14
SMIM14
FRMD3
H2AC21
NDUFA11
SYT9
FAM181B
SYT2
LYNX1
CFAP418
SAPCD2
DNAAF1
ITPRIPL1
MB21D2
SLC25A42
TSPAN33
FBXO27
PLD6
LRRTM1
SEZ6
SLCO4C1
GCC2
CIMAP3
TAMALIN
LCA5
MICU3
TMEM119
NCOA7
USP12
ADAT2
CMC1
VSTM2A
BRICD5
GDPD1
TMEM255B
FAM131C
RD3
ADCY5
CLDN23
SLC16A9
PHLPP1
FMC1
LRRC56
MSRB3
SHISA4
ARSK
TMEM17
WDR86
LONRF2
FUOM
POU2AF2
YJEFN3
B3GNT8
MIGA1
NAT16
ENHO
LRRK2
SLC27A1
RAB15
NDUFAF3
SFT2D2
NANOS1
SMIM10L2A
MICOS13
CLYBL
MAMDC4
FOXD4
CMPK2
ZNF467
SLC25A34
NCKAP5
CCDC9B
BEND4
LRRC75B
BOLA3
[truncated: 124 more rows]
