# Supplementary material for: Schizophrenia risk gene ZNF536 modulates retinoic acid response and neuronal gene networks in SH-SY5Y cells
Source: Front Mol Neurosci. 2025 Oct 14;18:1671354. doi: 10.3389/fnmol.2025.1671354 (PMC12558893; doi:10.3389/fnmol.2025.1671354)
Supplement: Supplementary file 1 [file Data_Sheet_1.zip › Table 10 Oligonucleoties.xlsx]

## Sheet: Лист1
Name	Sequence 5'-> 3'
check primers
ZNF536_DNA_check_v2.1_F	CAGAAGGGGAACCTCAAGATT
ZNF536_DNA_check_v2.2_R	CACAATTCAGCACTGATGTTTTGG
ZNF536_DNA_negative_v2.2_F	ATGTTGATCCTTCCAGCCTCGT
ZNF536_DNA_negative_v2.2_R	GCTTTGTCCTTCATGTCCTTCTCC
ZNF536_DNA_negative_v2.1_R	AAAGGAGTCTTTGTGCTTGCG
qPCR indel primers
Primer_in_del_ZNF536_F	CTG CAG AGT GGC TTC ATG AC
Primer_in_del_ZNF536_R	CGA GAT TGA GGC ATC CCA GGA
Primer_out_del_ZNF536_F	CTG ATG GAA AGG CCC ACT CT
Primer_out_del_ZNF536_R	AGA CAG TGG CTT GGT CAT CAT
