# Supplementary material for: Schizophrenia risk gene ZNF536 modulates retinoic acid response and neuronal gene networks in SH-SY5Y cells
Source: Front Mol Neurosci. 2025 Oct 14;18:1671354. doi: 10.3389/fnmol.2025.1671354 (PMC12558893; doi:10.3389/fnmol.2025.1671354)
Supplement: Supplementary file 1 [file Data_Sheet_1.zip › seq_vector_insert_ZNF536_del_locus/SH_K9_pr224_rev_A06.seq]

TCCTCAGCAGAACTGTCCATGAAGCTTGCAAGGACCCTTGGAAATTCACACCGTTGCTCACAATGCTTTGATAAGCTCTTCCGATCTCAGAGAAGTGGGTGCTTTTGGAAGGAAGGTCAGTGCCTTTCAGAGCATCTGAGGGGACCTCCGAAGACATGCCCGTGGCCTGCCCCGAGTGATCTCCAGAGGAGAGAACCCCTGATGTCCACTGCTGAGATGCAGGGCCTCCTCTGAAGTCGATTCCAGGGAGACCCTTGAAGGCCCCCCTCAGGATGTCTGGCCTGATGAACAGAGAAGCTTTGCTTGACATCTCATCCTTGTGGTCTTGATTTGGGGGTTGCCCAGACAGCGGCCCAGCCCCGTTCTGCCGCTCCCGATGCACCCAACTGATCTTCAGCATCTTTTACTTTCACCAGCGTTTCTGGGTGAGCAAAAACAGGAAGGCAAAATGCCGCAAAAAAGGGAATAAGGGCGACACGGAAATGTTGAATACTCATACTCTTCCTTTTTCAATCATGACCAAAATCCCTTAACGTGAGTTTTCGTTCCACTGAGCGTCAGACCCCGTAGAAAAGATCAAAGGATCTTCTTGAGATCCTTTTTTTCTGCGCGTAATCTGCTGCTTGCAAACAAAAAAACCACCGCTACCAGCGGTGGTTTGTTTGCCGGATCAAGAGCTACCAACTCTTTTTCCGAAGGTAACTGGCTTCAGCAGAGCGCAGATACCAAATACTGTTCTTCTAGTGTAGCCGTAGTTAGGCCACCACTTCAAGAACTCTGTAGCACCGCCTACATACCTCGCTCTGCTAATCCTGTTACCAGTGGCTGCTGGCCGACTCGGCCGTGATGTGTGCGTTCTCCACGTGGCTGATGAGCTCCTCCTCC
