# Supplementary material for: Schizophrenia risk gene ZNF536 modulates retinoic acid response and neuronal gene networks in SH-SY5Y cells
Source: Front Mol Neurosci. 2025 Oct 14;18:1671354. doi: 10.3389/fnmol.2025.1671354 (PMC12558893; doi:10.3389/fnmol.2025.1671354)
Supplement: Supplementary file 2 [file Data_Sheet_2.zip]

Archive with 12 entries (9 files):
- ZNF536_seqs/
- ZNF536_seqs/G418_insert/
- ZNF536_seqs/G418_insert/test_in_pr.267_B12.ab1
- ZNF536_seqs/G418_insert/test_in_pr.267_B12.seq
- ZNF536_seqs/G418_insert/test_in_pr.271_C12.ab1
- ZNF536_seqs/G418_insert/test_in_pr.271_C12.seq
- ZNF536_seqs/G418_insert/test_left_pr.271_E12.ab1
- ZNF536_seqs/transcript_seq/
- ZNF536_seqs/transcript_seq/exon_34_pr.224_D03.ab1
- ZNF536_seqs/transcript_seq/exon_34_pr.224_D03.seq
- ZNF536_seqs/transcript_seq/exon_34_pr.261_E03.ab1
- ZNF536_seqs/transcript_seq/exon_34_pr.261_E03.seq
